# Supplementary material for: Clary Sage Cultivation and Mycorrhizal Inoculation Influence the Rhizosphere Fungal Community of an Aged Trace-Element Polluted Soil
Source: Microorganisms. 2021 Jun 19;9(6):1333. doi: 10.3390/microorganisms9061333 (PMC8234821; doi:10.3390/microorganisms9061333)
Supplement: Supplementary file 1 [file microorganisms-09-01333-s001.zip]

Archive with 2 entries (2 files):
- 1.docx
- Figure S3.pdf
